# Supplementary material for: Percutaneous Mitral Valve Repair in Patients with Severe Mitral Regurgitation and Acute Decompensated Heart Failure
Source: J Clin Med. 2021 Dec 13;10(24):5849. doi: 10.3390/jcm10245849 (PMC8704045; doi:10.3390/jcm10245849)
Supplement: Supplementary file 1 [file jcm-10-05849-s001.zip]

Archive with 1 entries (1 files):
- jcm-1403896-supplementary.pdf
